# Supplementary material for: Effects of high light exposure and heterologous expression of β-carotene ketolase on the metabolism of carotenoids in Chlamydomonas reinhardtii
Source: Front Bioeng Biotechnol. 2025 Mar 10;13:1533661. doi: 10.3389/fbioe.2025.1533661 (PMC11938120; doi:10.3389/fbioe.2025.1533661)
Supplement: Supplementary file 1 [file Table1.xlsx]

## Sheet: Supplementary Table 1
Supplementary Table 1. Detected metabolites Chlamydomonas reinhardtii responding to high light treatment.
	Metabolite	CC849-0-1	CC849-0-2	CC849-0-3	CC849-1-1	CC849-1-2	CC849-1-3	CC849-2-1	CC849-2-2	CC849-2-3	CC849-3-1	CC849-3-2	CC849-3-3	CC849-4-1	CC849-4-2	CC849-4-3	CC849-5-1	CC849-5-2	CC849-5-3	CC849-6-1	CC849-6-2	CC849-6-3	CC849-7-1	CC849-7-2	CC849-7-3
1	α-carotene	88.0481	90.8597	92.3816	42.0988	40.3329	41.5025	80.5483	79.229	79.5466	52.73	46.0539	47.1944	36.3428	33.3957	34.3284	36.2143	35.8663	31.2059	31.694	29.5944	29.0443	16.0894	16.4603	20.2109
2	γ-carotene	9.80919	11.1393	10.6816	12.9378	12.9126	11.914	26.9479	26.9629	28.4917	23.2626	26.2616	26.2966	14.145	16.2595	19.4169	15.013	16.8412	13.9872	9.67279	10.4498	10.1839	15.1515	17.501	18.0653
3	β-carotene	387.413	396.574	383.828	287.293	276.504	280.426	363.023	352.924	360.671	345.1	314.991	322.884	314.444	312.93	306.868	321.489	338.324	297.809	330.077	351.901	344.451	209.239	238.209	242.045
4	phytofluene	0	0	0	2.19313	2.1105	2.05343	0	0	0	0	0	0	0	0	0	0	0	0	0	0	0	0	0	0
5	ε-carotene	1.77968	2.12438	1.81276	0.99239	0.874082	0.953194	2.08257	1.99855	2.04453	1.7644	1.45324	1.40344	1.52944	1.4298	1.41358	1.29832	1.44267	1.45233	1.37601	1.31193	1.32704	0.954393	0.960174	1.11352
6	lycopene	0.774411	0.874576	0.857758	0	0	0	0	0	0	0	0	0	0	0	0	0	0	0	0	0	0	0.480736	0.389768	0.490831
7	(E/Z)-phytoene	1.63962	1.88237	1.99305	1.28716	1.74406	1.44149	0	0	0	0	0	0	0	0	0	0	0	0	0	0	0	0	0	0
8	lutein palmitate	0.269412	0.299294	0.29066	1.29567	1.10882	1.21778	0.886371	0.786322	0.714408	1.37519	1.47119	1.27811	1.08623	1.21743	1.19739	1.15935	1.17227	1.15689	1.51205	1.5754	1.50407	1.81049	1.87709	1.97405
9	zeaxanthin	48.2763	49.1494	49.3199	806.254	767.21	822.092	387.651	375.925	367.015	313.496	287.771	308.33	280.389	276.4	291.886	273.181	274.235	240.936	295.34	301.847	300.679	229.661	196.445	201.828
10	violaxanthin	77.3492	76.5487	85.3045	229.611	230.591	230.312	148.084	142.167	132.821	181.048	176.195	177.136	126.967	158.788	122.055	160.16	147.679	165.616	146.5	155.478	134.372	144.443	172.658	190.619
11	neoxanthin	327.166	340.632	338.301	232.452	226.411	228.764	253.55	235.973	236.095	250.604	238.144	236.229	229.761	236.342	218.795	257.518	258.924	248.106	250.356	241.635	241.192	151.817	167.016	178.624
12	lutein	3221.14	3262.41	3186.6	3683.21	3599.83	3595.79	3248.45	3154.07	3140.88	3393.4	3216.16	3228.88	3261.12	3296.72	3251.56	3323.53	3394.97	3227.96	3553.01	3525.28	3526.9	3014.08	3130.3	3170.47
13	β-cryptoxanthin	38.2513	36.6517	38.9633	18.2088	17.6846	18.6551	11.7098	11.5512	11.5548	13.203	11.818	12.6207	13.045	13.3751	11.525	14.1469	14.643	15.5739	12.9486	13.1145	13.827	15.4821	15.5197	14.0352
14	8'-apo-beta-carotenal	0.350088	0.35366	0.349878	0.324609	0.322229	0.344197	0.231634	0.216709	0.234627	0.193815	0.161631	0.160168	0.191481	0.177413	0.136426	0.16936	0.199915	0.188306	0.143341	0.125444	0.153702	0.109355	0.109288	0.10435
15	α-cryptoxanthin	10.9963	11.2443	11.1545	3.50083	3.35295	3.29725	1.62397	1.45672	1.41513	1.28942	1.16929	1.27238	0.875876	0.848601	0.810797	0.76013	0.806118	0.710293	0.687167	0.692591	0.634823	0.361818	0.397175	0.434273
16	echinenone	0.179073	0.187407	0.174939	0.690443	0.670518	0.689302	0.180194	0.176703	0.171792	0.128702	0.104744	0.104915	0.130879	0.123976	0.117595	0.135495	0.126474	0.130383	0.107315	0.112348	0.110692	0.120677	0.122848	0.123759
17	β-citraurin	0.0168599	0.0125599	0.0147311	0.0274061	0.0257216	0.0262099	0.012476	0.0106784	0.0104048	0.0118195	0.0081049	0.0117737	0.0131653	0.0128208	0.00922593	0.00900449	0.00921809	0.00884013	0.0109054	0.00990304	0.00946518	0.009868	0.0112114	0.0140268
18	lutein oleate	0.103242	0.0987945	0.0904377	0.241811	0.261878	0.28892	0.469027	0.420762	0.40838	0.783404	0.762395	0.829906	0.751361	0.822626	0.707304	0.660304	0.73368	0.717546	0.89576	0.821103	0.848763	0.830366	0.904947	0.873662
19	antheraxanthin	20.0893	17.8103	22.4018	256.693	253.537	258.823	178.284	164.342	158.582	141.764	130.599	126.769	107.327	125.35	114.693	144.727	142.106	129.523	153.019	157.672	150.713	164.214	272.156	266.859
20	lutein myristate	0.0297396	0.0243198	0.0177801	0.150391	0.147007	0.149696	0.0833437	0.086969	0.108338	0.102871	0.114594	0.138355	0.0962	0.121156	0.0983831	0.0990732	0.0895695	0.116286	0.0787081	0.111526	0.10091	0.133753	0.142128	0.168346
21	canthaxanthin	0	0	0	0.655128	0.636422	0.664907	0.047543	0.0445694	0.0418562	0.0305144	0.0272397	0.0300267	0.0208189	0.022171	0.0223717	0.037095	0.0389154	0.0358746	0.0217017	0.0232919	0.0218523	0.0160385	0.0146298	0.0147819
22	violaxanthin myristate	0	0	0	0	0	0	0.328821	0.323527	0.3178	0.704223	0.646707	0.722653	0.72228	0.830968	0.790131	0.891346	1.068	1.03145	0.755188	0.745258	0.798241	1.37072	1.38406	1.1099
23	violaxanthin palmitate	0	0	0	0.316745	0.234285	0.283046	0.358284	0.35251	0.358317	0.490549	0.721165	0.559109	0.535491	0.573297	0.567532	0.704674	0.915588	0.731386	0.663647	0.772974	0.747734	0	0	0
24	zeaxanthin-oleate-palmitate	0	0	0	0.0127166	0.0114451	0.0108127	0.00881145	0.0084779	0.00822516	0.00811364	0.00916059	0.0114668	0.00851629	0.0106222	0.0158097	0.0110504	0.0138064	0.00995207	0.0151493	0.0091671	0.0109059	0.0197166	0.0168066	0.0132842
25	5,6epoxy-lutein-caprate-palmitate	0	0	0	0	0	0	0	0	0	0.743333	0.658175	0.729154	0.649201	0.641919	0.79138	0.449509	0.695642	0.460903	0.487125	0.483938	0.393085	1.34262	1.28296	1.0486
26	violaxanthin-myristate-palmitate	0	0	0	0	0	0	0	0	0	0.055979	0.0527039	0.0659474	0.0525828	0.0664013	0.0594555	0.0530918	0.0624436	0.0652615	0	0	0	0.135079	0.128477	0.134319
27	capsanthin	0	0	0	0	0	0	0	0	0	0	0	0	0	0	0	0	0	0	0	0	0	0.137149	0.111177	0.126257
28	rubixanthin palmitate	0.0343102	0.0354966	0.0408745	0.161455	0.120354	0.164051	0	0	0	0	0	0	0	0	0	0	0	0	0	0	0	0	0	0
29	β-cryptoxanthin palmitate	0	0	0	0.0690645	0.0526453	0.0619896	0	0	0	0	0	0	0	0	0	0	0	0	0	0	0	0.043891	0.0532193	0.0560363
30	astaxanthin	0	0	0	1.66439	1.54179	1.68002	0	0	0	0	0	0	0	0	0	0	0	0	0	0	0	0	0	0
31	zeaxanthin myristoleate	0	0	0	0	0	0	0	0	0	0	0	0	0	0	0	0	0	0	0	0	0	0.174781	0.115574	0.157263
32	zeaxanthin palmitate	0	0	0	1.34486	1.20355	1.25466	0.555973	0.434451	0.470981	0.536345	0.449787	0.492319	0.39987	0.573371	0.628264	0.399372	0.46948	0.411421	0.406507	0.473258	0.500145	0.901901	0.676253	0.80364

## Sheet: Supplementary Table 2
Supplementary Table 2. The comparison of metabolites between WT and pH124-CrtO.
	Metabolite	P-value	FDR	FC1	Log2FC	Type
1	α-carotene	0.33	0.51	1.43	0.52	insig
2	lycopene	0	0.04	0		down
3	γ-carotene	0.01	0.05	0.39	-1.35	down
4	β-carotene	0.01	0.05	1.35	0.43	insig
5	phytofluene	0.03	0.09	Inf	Inf	up
6	ε-carotene	0.01	0.05	1.67	0.74	insig
7	lutein caprate	0.18	0.36	Inf	Inf	insig
8	lutein myristate	0.02	0.08	2.47	1.3	up
9	lutein palmitate	0	0.02	2.2	1.14	up
10	5,6epoxy-lutein-caprate-palmitate	0.79	0.81	0.94	-0.1	insig
11	lutein oleate	0.01	0.06	1.93	0.95	insig
12	violaxanthin laurate	0.25	0.42	Inf	Inf	insig
13	violaxanthin myristate	0.56	0.65	1.11	0.15	insig
14	violaxanthin palmitate	0.42	0.52	Inf	Inf	insig
15	violaxanthin dilaurate	0.42	0.52	Inf	Inf	insig
16	violaxanthin-myristate-caprate	0.42	0.52	Inf	Inf	insig
17	violaxanthin-myristate-palmitate	0.04	0.12	0.29	-1.81	down
18	violaxanthin dipalmitate	0.42	0.52	Inf	Inf	insig
19	zeaxanthin myristoleate	0.6	0.68	1.33	0.41	insig
20	zeaxanthin palmitate	0.45	0.53	1.42	0.51	insig
21	zeaxanthin dimyristate	0.42	0.52	Inf	Inf	insig
22	zeaxanthin-myristate-palmitate	0.42	0.52	Inf	Inf	insig
23	zeaxanthin-oleate-palmitate	0.73	0.79	1.07	0.09	insig
24	β-cryptoxanthin myristate	0.05	0.12	Inf	Inf	up
25	β-cryptoxanthin palmitate	0.04	0.11	9.56	3.26	up
26	antheraxanthin	0.29	0.46	0.75	-0.42	insig
27	zeaxanthin	0.21	0.36	2	1	insig
28	violaxanthin	0.21	0.36	1.16	0.21	insig
29	neoxanthin	0.84	0.84	1.04	0.05	insig
30	lutein	0	0.01	0		down
31	β-cryptoxanthin	0.75	0.79	1.04	0.05	insig
32	8'-apo-beta-carotenal	0	0.04	1.5	0.59	insig
33	capsanthin	0	0.04	0	Inf	down
34	α-cryptoxanthin	0.08	0.16	1.91	0.93	insig
35	canthaxanthin	0.06	0.15	9.19	3.2	insig
36	echinenone	0.07	0.15	3.7	1.89	insig
37	β-citraurin	0.04	0.11	4.99	2.32	up

## Sheet: Supplementary Table 3
Supplementary Table 3. The comparison of metabolites between WT and pH124-BKT2.
	Metabolite	P-value	FDR	FC	Log2FC	Type
1	α-carotene	0.01	0.03	1.61	0.69	insig
2	lycopene	0	0.02	0		down
3	γ-carotene	0.01	0.03	0.5	-1.01	down
4	β-carotene	0.01	0.03	1.27	0.34	insig
5	ε-carotene	0.16	0.2	1.16	0.21	insig
6	lutein myristate	0.03	0.06	1.32	0.4	insig
7	lutein palmitate	0.89	0.89	1.01	0.02	insig
8	5,6epoxy-lutein-caprate-palmitate	0.01	0.03	0.5	-1	down
9	lutein oleate	0.02	0.03	1.14	0.19	insig
10	violaxanthin myristate	0.07	0.11	0.75	-0.42	insig
11	violaxanthin palmitate	0	0	Inf	Inf	up
12	violaxanthin-myristate-palmitate	0	0.02	0.33	-1.58	down
13	zeaxanthin myristoleate	0.01	0.03	0		down
14	zeaxanthin palmitate	0.02	0.05	0.61	-0.7	insig
15	zeaxanthin-oleate-palmitate	0.15	0.19	0.75	-0.41	insig
16	β-cryptoxanthin palmitate	0.01	0.02	0		down
17	antheraxanthin	0.09	0.13	0.54	-0.9	insig
18	zeaxanthin	0.34	0.37	0.8	-0.32	insig
19	violaxanthin	0.18	0.2	0.84	-0.25	insig
20	neoxanthin	0.01	0.02	1.41	0.5	insig
21	lutein	0.04	0.07	1.08	0.12	insig
22	β-cryptoxanthin	0.17	0.2	0.92	-0.13	insig
23	8'-apo-beta-carotenal	0.81	0.84	1.03	0.04	insig
24	capsanthin	0.11	0.15	1.38	0.47	insig
25	α-cryptoxanthin	0	0.02	1.66	0.73	insig
26	canthaxanthin	0	0.02	7.76	2.96	up
27	echinenone	0.07	0.11	1.35	0.44	insig
28	β-citraurin	0.13	0.17	0.74	-0.43	insig

## Sheet: Supplementary Table 4
Supplementary Table 4. Detected metabolites in the wild type and transgenic Chlamydomonas reinhardtii.
	Metabolite	CC849-1	CC849-2	CC849-3	pH124-CrtO-1	pH124-CrtO-2	pH124-CrtO-3	pH124-BKT2-1	pH124-BKT2-2	pH124-BKT2-3
1	α-carotene	16.0894	16.4603	20.2109	22.8765	36.3294	16.2081	27.6943	28.0758	29.1287
2	lycopene	0.480736	0.389768	0.490831	0	0	0	0	0	0
3	γ-carotene	15.1515	17.501	18.0653	7.679	3.69233	8.542	8.2255	8.15416	8.85823
4	β-carotene	209.239	238.209	242.045	298.024	335.793	297.028	312.08	276.874	283.955
5	phytofluene	0	0	0	1.98775	2.59465	1.43645	0	0	0
6	ε-carotene	0.954393	0.960174	1.11352	1.73981	1.83168	1.47615	1.31191	1.09945	1.08733
7	lutein caprate	0	0	0	0	0.0129807	0.0144367	0	0	0
8	lutein myristate	0.133753	0.142128	0.168346	0.438182	0.314043	0.344474	0.200522	0.189051	0.198395
9	lutein palmitate	1.81049	1.87709	1.97405	4.34641	4.20531	3.91468	1.66659	2.01044	2.04385
10	5,6epoxy-lutein-caprate-palmitate	1.34262	1.28296	1.0486	1.36647	0.648761	1.42465	0.521326	0.641406	0.671069
11	lutein oleate	0.830366	0.904947	0.873662	1.66726	1.87782	1.5032	1.01701	0.948992	1.00788
12	violaxanthin laurate	0	0	0	0	0.00621583	0.0159684	0	0	0
13	violaxanthin myristate	1.37072	1.38406	1.1099	1.59132	1.05205	1.63191	0.965504	0.975736	0.955823
14	violaxanthin palmitate	0	0	0	0	1.59692	0	0.724916	0.700914	0.693949
15	violaxanthin dilaurate	0	0	0	0.0264968	0	0	0	0	0
16	violaxanthin-myristate-caprate	0	0	0	0	0	0.0828225	0	0	0
17	violaxanthin-myristate-palmitate	0.135079	0.128477	0.134319	0.0720286	0	0.0416719	0.0490121	0.0304716	0.0536303
18	violaxanthin dipalmitate	0	0	0	0.0491524	0	0	0	0	0
19	zeaxanthin myristoleate	0.174781	0.115574	0.157263	0.322808	0.0522122	0.218494	0	0	0
20	zeaxanthin palmitate	0.901901	0.676253	0.80364	1.26162	0.459095	1.6656	0.427042	0.549708	0.486585
21	zeaxanthin dimyristate	0	0	0	0.00765004	0	0	0	0	0
22	zeaxanthin-myristate-palmitate	0	0	0	0.0177537	0	0	0	0	0
23	zeaxanthin-oleate-palmitate	0.0197166	0.0168066	0.0132842	0.0132031	0.0204555	0.019446	0.0101523	0.01439	0.0128158
24	β-cryptoxanthin myristate	0	0	0	0.0549425	0.0247661	0.0370803	0	0	0
25	β-cryptoxanthin palmitate	0.043891	0.0532193	0.0560363	0.502282	0.328991	0.633543	0	0	0
26	antheraxanthin	164.214	272.156	266.859	193.139	109.014	221.799	128.55	116.977	132.33
27	zeaxanthin	229.661	196.445	201.828	505.66	193.283	559.887	229.626	160.273	114.348
28	violaxanthin	144.443	172.658	190.619	176.528	215.984	195.525	138.941	134.181	155.062
29	neoxanthin	151.817	167.016	178.624	145.654	225.5	145.426	227.797	237.454	238.42
30	lutein	3014.08	3130.3	3170.47	0	0	0	3497.11	3325.82	3273.75
31	β-cryptoxanthin	15.4821	15.5197	14.0352	16.4212	12.7451	17.5059	12.6206	14.1475	14.4937
32	8'-apo-beta-carotenal	0.109355	0.109288	0.10435	0.1638	0.152907	0.169354	0.126107	0.118236	0.0882595
33	capsanthin	0.137149	0.111177	0.126257	0	0	0	0.20541	0.171052	0.141088
34	α-cryptoxanthin	0.361818	0.397175	0.434273	0.653051	0.97809	0.647427	0.687894	0.615056	0.683008
35	canthaxanthin	0.0160385	0.0146298	0.0147819	0.161235	0.182473	0.0738284	0.108424	0.131438	0.112803
36	echinenone	0.120677	0.122848	0.123759	0.589624	0.493369	0.276272	0.190777	0.153847	0.152601
37	β-citraurin	0.009868	0.0112114	0.0140268	0.0679479	0.0390442	0.0682769	0.010639	0.00740238	0.00800161
